# Supplementary material for: Kinetic Analysis of the Interaction of Nicking Endonuclease BspD6I with DNA
Source: Biomolecules. 2021 Sep 28;11(10):1420. doi: 10.3390/biom11101420 (PMC8533099; doi:10.3390/biom11101420)
Supplement: Supplementary file 1 [file biomolecules-11-01420-s001.zip]

Archive with 1 entries (1 files):
- biomolecules-1343829-supplementary.pdf
